# Supplementary material for: Going Beyond Rate Changes as the Sole Indicator for Dynamic Triggering of Earthquakes
Source: Sci Rep. 2020 Mar 5;10:4120. doi: 10.1038/s41598-020-60988-2 (PMC7058025; doi:10.1038/s41598-020-60988-2)
Supplement: Supplementary file 2 — Supplementary Data 1. [file 41598_2020_60988_MOESM2_ESM.csv]

Year	Month	Day	Hour	Minute	Second	Lattitude	Longitude	Depth	Magnitude
1985	03	03	22	47	07	-33.1350	-71.8710	33.0000	8.00
1985	03	04	00	32	21	-33.2070	-71.6630	33.0000	7.40
1985	04	09	01	56	59	-34.1310	-71.6180	37.8000	7.20
1985	04	13	03	00	06	1.6220	-233.5890	50.7000	7.00
1985	04	23	16	15	12	15.3440	-239.3900	188.4000	7.00
1985	05	10	15	35	50	-5.5990	-208.9550	26.7000	7.20
1985	07	03	04	36	51	-4.4390	-207.1720	33.0000	7.30
1985	07	29	07	54	44	36.1900	-289.1040	98.7000	7.40
1985	08	23	12	41	56	39.4310	-284.7760	6.8000	7.00
1985	09	19	13	17	47	18.1900	-102.5330	27.9000	8.00
1985	09	21	01	37	13	17.8020	-101.6470	30.8000	7.60
1985	11	17	09	40	21	-1.6390	-225.0890	10.0000	7.10
1985	11	28	02	25	42	-14.0430	-193.7600	33.0000	7.00
1985	11	28	03	49	54	-13.9870	-193.8150	33.0000	7.00
1985	12	21	01	13	22	-13.9660	-193.4840	43.0000	7.10
1986	01	15	20	17	42	-21.2770	-189.8980	150.0000	7.10
1986	04	30	07	07	18	18.4040	-102.9730	26.5000	7.00
1986	05	07	22	47	10	51.5200	-174.7760	33.0000	8.00
1986	05	26	19	06	15	-20.1900	-181.1400	538.3000	7.10
1986	06	16	10	48	25	-22.0370	-178.9250	547.0000	7.10
1986	06	24	03	11	30	-4.4480	-216.0570	102.3000	7.20
1986	08	14	19	39	13	1.7950	-233.4810	33.0000	7.50
1986	08	30	21	28	35	45.5470	-333.6840	132.3000	7.20
1986	10	20	06	46	09	-28.1170	-176.3670	29.1000	7.70
1986	10	30	01	28	54	-21.7020	-176.6160	188.1000	7.20
1986	11	14	21	20	10	23.9010	-238.4260	33.8000	7.40
1987	01	30	22	29	42	-60.0630	-26.9160	47.6000	7.00
1987	02	08	18	33	58	-6.0880	-212.3110	54.9000	7.40
1987	03	05	09	17	05	-24.3880	-70.1610	62.3000	7.60
1987	03	05	10	55	12	-24.4950	-70.7010	34.8000	7.00
1987	03	06	04	10	41	0.1510	-77.8210	10.0000	7.20
1987	04	01	01	48	08	-22.7670	-66.2050	248.7000	7.00
1987	06	17	01	32	53	-5.5770	-229.2090	67.3000	7.10
1987	08	08	15	48	56	-19.0220	-69.9910	69.7000	7.20
1987	09	03	06	40	13	-58.8930	-201.4870	33.0000	7.40
1987	10	06	04	19	06	-17.9400	-172.2250	16.0000	7.30
1987	10	12	13	57	04	-7.2880	-205.6290	24.7000	7.00
1987	10	16	20	48	01	-6.2660	-210.9400	47.8000	7.40
1987	11	30	19	23	19	58.6790	-142.7860	10.0000	7.90
1988	01	19	07	30	31	-24.7100	-70.5680	33.0000	7.00
1988	02	05	14	01	02	-24.7530	-70.4330	36.9000	7.20
1988	02	24	03	52	03	13.4770	-235.3840	24.9000	7.30
1988	03	06	22	35	38	56.9530	-143.0320	10.0000	7.80
1988	04	12	23	19	55	-17.1920	-72.3050	33.1000	7.10
1988	06	18	22	49	42	26.8560	-110.9960	10.0000	6.70
1988	07	23	15	17	08	-6.5260	-207.2210	16.6000	7.00
1988	07	25	06	46	06	-6.0810	-226.3330	27.7000	7.00
1988	08	06	00	36	24	25.1490	-264.8730	90.5000	7.30
1988	08	10	04	38	26	-10.3660	-199.1810	34.0000	7.60
1988	10	08	04	46	24	-18.7710	-172.4150	35.2000	7.10
1988	11	06	13	03	19	22.7890	-260.3890	17.8000	7.70
1989	02	10	11	15	24	2.3050	-233.2400	44.0000	7.10
1989	05	05	18	28	39	-8.2810	-71.3810	593.4000	7.10
1989	05	14	00	59	50	-30.5230	-178.4140	43.8000	7.00
1989	05	23	10	54	46	-52.3410	-199.4320	10.0000	8.20
1989	09	04	13	14	58	55.5430	-156.8350	11.4000	7.10
1989	10	18	00	04	15	37.0362	-121.8798	17.2140	6.90
1989	11	01	18	25	34	39.8370	-217.2400	28.6000	7.40
1989	12	07	13	38	44	-6.4360	-213.6170	104.4000	7.10
1989	12	15	18	43	45	8.3370	-233.2710	24.4000	7.60
1990	03	03	12	16	27	-22.1220	-184.8370	33.2000	7.60
1990	03	05	16	38	12	-18.3180	-191.9370	20.7000	7.10
1990	03	25	13	22	55	9.9190	-84.8080	22.2000	7.30
1990	04	05	21	12	35	15.1250	-212.4040	11.4000	7.60
1990	04	18	13	39	19	1.1860	-237.1430	25.7000	7.80
1990	05	12	04	50	08	49.0370	-218.1530	605.7000	7.20
1990	05	20	02	22	01	5.1210	-327.8550	14.9000	7.20
1990	05	24	20	00	08	5.3580	-328.1520	16.0000	7.10
1990	05	24	20	09	23	-7.3630	-239.6370	588.9000	7.10
1990	05	30	10	40	06	45.8410	-333.3320	89.3000	7.00
1990	06	14	07	40	56	11.7600	-238.1010	18.1000	7.10
1990	06	20	21	00	09	36.9570	-310.5910	18.5000	7.40
1990	07	16	07	26	34	15.6790	-238.8280	25.1000	7.70
1990	07	27	12	37	59	-15.3550	-192.5360	125.7000	7.20
1990	08	12	21	25	21	-19.4350	-190.8680	140.4000	7.10
1990	10	17	14	30	13	-10.9700	-70.7760	598.8000	7.00
1990	11	06	20	14	29	53.4520	-190.1290	24.8000	7.10
1990	12	30	19	14	18	-5.0970	-209.0330	178.6000	7.50
1991	01	05	14	57	11	23.6130	-264.0990	19.7000	7.00
1991	02	18	02	37	25	8.8700	-233.5200	23.9000	7.00
1991	04	05	04	19	49	-5.9820	-77.0940	19.8000	7.10
1991	04	22	21	56	51	9.6850	-83.0730	10.0000	7.60
1991	04	29	09	12	48	42.4530	-316.3270	17.2000	7.00
1991	05	19	00	58	01	1.1560	-237.0430	33.0000	7.00
1991	05	30	13	17	41	54.5670	-161.6060	28.4000	7.00
1991	06	09	07	45	02	-20.2520	-176.2180	265.5000	7.00
1991	06	20	05	18	52	1.1960	-237.2130	31.4000	7.50
1991	06	23	21	22	28	-26.8020	-63.3490	558.0000	7.30
1991	07	06	12	19	49	-13.1080	-72.1870	104.5000	7.00
1991	07	13	02	50	14	42.1820	-125.6410	11.0000	6.90
1991	08	17	22	17	09	41.6790	-125.8560	1.3030	7.00
1991	09	30	00	21	46	-20.8780	-178.5910	566.4000	7.00
1991	10	14	15	58	12	-9.0940	-201.5580	23.4000	7.20
1991	11	19	22	28	51	4.5540	-77.4420	21.3000	7.20
1991	12	22	08	43	13	45.5330	-208.9790	24.7000	7.60
1991	12	27	04	05	58	-56.0320	-25.2660	10.0000	7.20
1992	04	06	13	54	40	50.7240	-130.0920	19.7000	6.70
1992	04	25	18	06	05	40.3353	-124.2287	9.8560	7.20
1992	05	15	07	05	05	-6.0750	-212.4280	58.0000	7.20
1992	05	17	09	49	19	7.2390	-233.3550	32.8000	7.10
1992	05	17	10	15	31	7.1910	-233.2380	33.0000	7.30
1992	05	27	05	13	38	-11.1220	-194.7610	18.8000	7.00
1992	06	28	11	57	34	34.2000	-116.4370	-0.0970	7.30
1992	07	11	10	44	19	-22.4830	-178.4130	377.2000	7.20
1992	08	19	02	04	37	42.1420	-286.4250	27.4000	7.30
1992	09	02	00	16	01	11.7420	-87.3400	44.8000	7.70
1992	10	11	19	24	26	-19.2470	-191.0520	129.0000	7.40
1992	10	18	15	11	59	7.0750	-76.8620	10.0000	7.20
1992	12	12	05	29	26	-8.4800	-238.1040	27.7000	7.80
1992	12	20	20	52	47	-6.5820	-229.6070	77.7000	7.30
1993	01	15	11	06	05	43.3000	-216.3090	102.2000	7.60
1993	03	06	03	05	49	-10.9720	-195.8190	20.4000	7.10
1993	05	11	18	26	51	7.2190	-233.4300	58.7000	7.00
1993	05	24	23	51	28	-22.6710	-66.5430	221.0000	7.00
1993	06	08	13	03	36	51.2180	-202.1710	70.6000	7.50
1993	07	12	13	17	11	42.8510	-220.8030	16.7000	7.70
1993	08	08	08	34	24	12.9820	-215.1990	59.3000	7.80
1993	08	09	12	42	48	36.3790	-289.1320	214.5000	7.00
1993	08	10	00	51	53	-45.2770	-193.0730	28.1000	7.00
1993	09	10	19	12	54	14.7170	-92.6450	34.1000	7.20
1993	11	13	01	18	04	51.9340	-201.3530	34.0000	7.00
1993	12	29	07	48	14	-20.2300	-190.2110	33.0000	7.00
1994	01	17	12	30	55	34.2130	-118.5370	18.2020	6.70
1994	01	21	02	24	29	1.0150	-232.2670	19.9000	7.00
1994	02	12	17	58	23	-20.5530	-190.6390	27.7000	7.00
1994	03	09	23	28	06	-18.0390	-178.4130	562.5000	7.60
1994	03	14	04	30	15	-1.2780	-23.5690	10.0000	7.00
1994	06	02	18	17	34	-10.4770	-247.1650	18.4000	7.80
1994	06	09	00	33	16	-13.8410	-67.5530	631.3000	8.20
1994	07	13	02	35	56	-16.6200	-192.4820	33.0000	7.20
1994	07	21	18	36	31	42.3400	-227.1350	471.4000	7.30
1994	09	01	15	15	48	40.4055	-126.3028	4.9720	7.00
1994	10	04	13	22	55	43.7730	-212.6790	14.0000	8.30
1994	10	09	07	55	39	43.9050	-212.0840	33.0000	7.30
1994	11	14	19	15	30	13.5250	-238.9330	31.5000	7.10
1994	12	28	12	19	23	40.5250	-216.5810	26.5000	7.80
1995	01	06	22	37	34	40.2460	-217.8250	26.9000	7.00
1995	02	05	22	51	05	-37.7590	-181.2480	21.1000	7.10
1995	04	07	22	06	56	-15.1990	-173.5290	21.2000	7.40
1995	04	21	00	34	46	12.0590	-234.4200	20.7000	7.20
1995	05	05	03	53	45	12.6260	-234.7030	16.0000	7.10
1995	05	16	20	12	44	-23.0080	-190.1000	20.2000	7.70
1995	05	27	13	03	52	52.6290	-217.1730	11.0000	7.10
1995	07	03	19	50	50	-29.2110	-177.5890	35.3000	7.20
1995	07	30	05	11	23	-23.3400	-70.2940	45.6000	8.00
1995	08	16	10	27	28	-5.7990	-205.8220	30.1000	7.70
1995	08	16	23	10	23	-5.7710	-205.6530	33.0000	7.20
1995	08	23	07	06	02	18.8560	-214.7820	594.9000	7.10
1995	09	14	14	04	31	16.7790	-98.5970	23.0000	7.40
1995	10	03	01	51	23	-2.7500	-77.8810	24.4000	7.00
1995	10	09	15	35	53	19.0550	-104.2050	33.0000	8.00
1995	10	18	10	37	26	27.9290	-229.8250	28.4000	7.10
1995	10	21	02	38	57	16.8400	-93.4690	159.3000	7.20
1995	11	22	04	15	11	28.8260	-325.2010	10.0000	7.20
1995	12	03	18	01	08	44.6630	-210.7000	33.0000	7.90
1995	12	25	04	43	24	-6.9030	-230.8490	141.9000	7.10
1996	01	01	08	05	10	0.7290	-240.0690	24.0000	7.90
1996	02	07	21	36	46	45.3240	-210.1080	42.6000	7.20
1996	02	17	05	59	30	-0.8910	-223.0480	33.0000	8.20
1996	02	21	12	51	01	-9.5930	-79.5870	10.0000	7.50
1996	02	25	03	08	15	15.9780	-98.0700	21.1000	7.10
1996	04	16	00	30	54	-24.0610	-177.0360	110.9000	7.20
1996	04	29	14	40	41	-6.5180	-205.0010	44.0000	7.20
1996	06	02	02	52	09	10.7970	-42.2540	10.0000	7.00
1996	06	10	04	03	35	51.5640	-177.6320	33.0000	7.90
1996	06	10	15	24	56	51.4780	-176.8470	26.3000	7.30
1996	06	11	18	22	55	12.6140	-234.8460	33.0000	7.10
1996	06	17	11	22	18	-7.1370	-237.4110	587.3000	7.90
1996	07	22	14	19	35	1.0000	-239.5500	33.0000	7.00
1996	08	05	22	38	22	-20.6900	-178.3100	550.2000	7.40
1996	11	12	16	59	44	-14.9930	-75.6750	33.0000	7.70
1997	01	11	20	28	26	18.2190	-102.7560	33.0000	7.20
1997	01	23	02	15	22	-21.9990	-65.7190	276.2000	7.10
1997	02	27	21	08	02	29.9760	-291.7920	33.0000	7.10
1997	04	21	12	02	26	-12.5840	-193.3240	33.0000	7.70
1997	05	10	07	57	29	33.8250	-300.1910	10.0000	7.30
1997	05	25	23	22	33	-32.1150	-180.2090	332.7000	7.10
1997	07	09	19	24	13	10.5980	-63.4860	19.9000	7.00
1997	09	20	16	11	32	-28.6830	-177.6240	30.0000	7.00
1997	10	14	09	53	18	-22.1010	-176.7720	167.3000	7.80
1997	10	15	01	03	33	-30.9330	-71.2200	58.0000	7.10
1997	10	28	06	15	17	-4.3680	-76.6810	112.0000	7.20
1997	11	08	10	02	52	35.0690	-272.6750	33.0000	7.50
1997	11	15	18	59	24	-15.1450	-192.6250	123.1000	7.00
1997	11	25	12	14	33	1.2410	-237.4640	24.0000	7.00
1997	12	05	11	26	54	54.8410	-197.9650	33.0000	7.80
1997	12	22	02	05	50	-5.4950	-212.1330	179.3000	7.20
1998	01	04	06	11	58	-22.3010	-189.0890	100.6000	7.50
1998	01	30	12	16	08	-23.9130	-70.2070	42.0000	7.10
1998	03	25	03	12	25	-62.8770	-210.4730	10.0000	8.10
1998	03	29	19	48	16	-17.5520	-179.0920	537.2000	7.20
1998	04	01	17	56	23	-0.5440	-260.7390	55.7000	7.00
1998	05	03	23	30	21	22.3060	-234.6920	33.0000	7.50
1998	07	16	11	56	36	-11.0400	-193.8400	110.2000	7.00
1998	07	17	08	49	13	-2.9610	-218.0740	10.0000	7.00
1998	08	04	18	59	20	-0.5930	-80.3930	33.0000	7.20
1998	08	20	06	40	55	28.9320	-220.6710	440.5000	7.10
1998	11	09	05	38	44	-6.9200	-231.0540	33.0000	7.00
1998	11	29	14	10	31	-2.0710	-235.1090	33.0000	7.70
1999	01	19	03	35	33	-4.5960	-206.7650	114.1000	7.00
1999	02	06	21	47	59	-12.8530	-193.3030	90.1000	7.30
1999	03	04	08	52	01	5.3970	-238.0630	33.0000	7.10
1999	04	05	11	08	04	-5.5910	-210.4320	150.0000	7.40
1999	04	08	13	10	34	43.6070	-229.6500	565.7000	7.10
1999	05	10	20	33	02	-5.1590	-209.1200	138.0000	7.10
1999	05	16	00	51	20	-4.7510	-207.5140	73.7000	7.10
1999	06	15	20	42	05	18.3860	-97.4360	70.0000	7.00
1999	08	17	00	01	39	40.7480	-330.1360	17.0000	7.60
1999	09	20	17	47	18	23.7720	-239.0180	33.0000	7.70
1999	09	30	16	31	15	16.0590	-96.9310	60.6000	7.50
1999	10	16	09	46	44	34.6033	-116.2650	13.7300	7.10
1999	11	12	16	57	19	40.7580	-328.8390	10.0000	7.20
1999	11	15	05	42	43	-1.3390	-271.0240	10.0000	7.00
1999	11	19	13	56	46	-6.3510	-211.2370	33.0000	7.00
1999	11	26	13	21	15	-16.4230	-191.7860	33.0000	7.50
1999	12	06	23	12	33	57.4130	-154.4890	66.0000	7.00
1999	12	11	18	03	36	15.7660	-240.2600	33.0000	7.30
2000	01	08	16	47	20	-16.9250	-174.2480	183.4000	7.20
2000	02	25	01	43	58	-19.5280	-186.1820	33.0000	7.10
2000	03	28	11	00	22	22.3380	-216.2700	126.5000	7.60
2000	04	23	09	27	23	-28.3070	-62.9900	608.5000	7.00
2000	05	04	04	21	16	-1.1050	-236.4270	26.0000	7.60
2000	05	12	18	43	18	-23.5480	-66.4520	225.0000	7.20
2000	06	04	16	28	26	-4.7210	-257.9130	33.0000	7.90
2000	06	18	14	44	13	-13.8020	-262.5470	10.0000	7.90
2000	08	06	07	27	12	28.8560	-220.4440	394.8000	7.40
2000	10	04	16	58	44	-15.4210	-193.0900	23.0000	7.00
2000	10	29	08	37	08	-4.7660	-206.0550	50.0000	7.00
2000	11	16	04	54	56	-3.9800	-207.8310	33.0000	8.00
2000	11	16	07	42	16	-5.2330	-206.8980	30.0000	7.80
2000	11	17	21	01	56	-5.4960	-208.2190	33.0000	7.80
2000	12	06	17	11	06	39.5660	-305.2010	30.0000	7.00
2001	01	01	06	57	04	6.8980	-233.4210	33.0000	7.50
2001	01	09	16	49	28	-14.9280	-192.8300	103.0000	7.10
2001	01	10	16	02	44	57.0780	-153.2110	33.0000	7.00
2001	01	13	17	33	32	13.0490	-88.6600	60.0000	7.70
2001	01	26	03	16	40	23.4190	-289.7680	16.0000	7.70
2001	02	13	19	28	30	-4.6800	-257.4380	36.0000	7.40
2001	02	24	07	23	48	1.2710	-233.7510	35.0000	7.10
2001	02	28	18	54	32	47.1490	-122.7267	51.7980	6.80
2001	06	03	02	41	57	-29.6660	-178.6330	178.1000	7.20
2001	06	23	20	33	14	-16.2650	-73.6410	33.0000	8.40
2001	07	07	09	38	43	-17.5430	-72.0770	33.0000	7.60
2001	08	21	06	52	06	-36.8130	-179.5750	33.0000	7.10
2001	10	12	15	02	16	12.6860	-215.0200	37.0000	7.00
2001	10	19	03	28	44	-4.1020	-236.0930	33.0000	7.50
2001	10	31	09	10	20	-5.9120	-209.8040	33.0000	7.00
2001	11	14	09	26	10	35.9460	-269.4590	10.0000	7.80
2001	12	12	14	02	35	-42.8130	-235.3120	10.0000	7.10
2002	01	02	17	22	48	-17.6000	-192.1440	21.0000	7.20
2002	03	03	12	08	19	36.5020	-289.5180	225.6000	7.40
2002	03	05	21	16	09	6.0330	-235.7510	31.0000	7.50
2002	03	31	06	52	50	24.2790	-237.8210	32.8000	7.10
2002	04	26	16	06	07	13.0880	-215.3810	85.7000	7.10
2002	06	28	17	19	30	43.7520	-229.3340	566.0000	7.30
2002	08	19	11	01	01	-21.6960	-179.5130	580.0000	7.70
2002	08	19	11	08	24	-23.8840	-181.5050	675.4000	7.70
2002	09	08	18	44	23	-3.3020	-217.0550	13.0000	7.60
2002	10	10	10	50	20	-1.7570	-225.7030	10.0000	7.60
2002	11	02	01	26	10	2.8240	-263.9150	30.0000	7.40
2002	11	03	22	12	41	63.5170	-147.4440	4.9000	7.90
2002	11	17	04	53	53	47.8240	-213.7910	459.1000	7.30
2003	01	20	08	43	06	-10.4910	-199.2300	33.0000	7.30
2003	01	22	02	06	34	18.7700	-104.1040	24.0000	7.60
2003	03	17	16	36	17	51.2720	-182.0220	33.0000	7.10
2003	05	26	09	24	33	38.8490	-218.4320	68.0000	7.00
2003	05	26	19	23	27	2.3540	-231.1450	31.0000	7.00
2003	06	20	06	19	38	-7.6060	-71.7220	558.1000	7.10
2003	07	15	20	27	50	-2.5980	-291.6180	10.0000	7.60
2003	08	04	04	37	20	-60.5320	-43.4110	10.0000	7.60
2003	08	21	12	12	49	-45.1040	-192.8560	28.0000	7.20
2003	09	25	19	50	06	41.8150	-216.0900	27.0000	8.30
2003	09	25	21	08	00	41.7740	-216.4070	33.0000	7.40
2003	09	27	11	33	25	50.0380	-272.1870	16.0000	7.30
2003	10	31	01	06	28	37.8120	-217.3810	10.0000	7.00
2003	11	17	06	43	06	51.1460	-181.3500	33.0000	7.80
2003	12	27	16	00	59	-22.0150	-190.2340	10.0000	7.30
2004	01	03	16	23	21	-22.2530	-190.3170	22.0000	7.10
2004	02	05	21	05	02	-3.6150	-224.4620	16.6000	7.00
2004	02	07	02	42	35	-4.0030	-224.9770	10.0000	7.30
2004	07	15	04	27	14	-17.6560	-178.7600	565.5000	7.10
2004	07	25	14	35	19	-2.4270	-256.0190	582.1000	7.30
2004	09	05	10	07	07	33.0700	-223.3820	14.0000	7.20
2004	09	05	14	57	18	33.1840	-222.9290	10.0000	7.40
2004	10	09	21	26	53	11.4220	-86.6650	35.0000	7.00
2004	11	02	10	02	12	49.2770	-128.7720	10.0000	6.70
2004	11	11	21	26	41	-8.1520	-235.1320	10.0000	7.50
2004	11	15	09	06	56	4.6950	-77.5080	15.0000	7.20
2004	11	22	20	26	23	-46.6760	-195.2790	10.0000	7.10
2004	11	26	02	25	03	-3.6090	-224.5960	10.0000	7.10
2004	11	28	18	32	14	43.0060	-214.8810	39.0000	7.00
2004	12	23	14	59	04	-49.3120	-198.6550	10.0000	8.10
2004	12	26	00	58	53	3.2950	-264.0180	30.0000	9.10
2004	12	26	04	21	29	6.9100	-267.0420	39.2000	7.20
2005	02	05	12	23	18	5.2930	-236.6630	525.0000	7.10
2005	03	02	10	42	12	-6.5270	-230.0670	201.7000	7.10
2005	03	28	16	09	36	2.0850	-262.8920	30.0000	8.60
2005	06	13	22	44	33	-19.9870	-69.1970	115.6000	7.80
2005	06	15	02	50	54	41.2920	-125.9530	16.0000	7.20
2005	07	24	15	42	06	7.9200	-267.8100	16.0000	7.20
2005	08	16	02	46	28	38.2760	-217.9610	36.0000	7.20
2005	09	09	07	26	43	-4.5390	-206.5260	90.0000	7.60
2005	09	26	01	55	37	-5.6780	-76.3980	115.0000	7.50
2005	10	08	03	50	40	34.5390	-286.4120	26.0000	7.60
2005	11	14	21	38	51	38.1070	-215.1040	11.0000	7.00
2006	01	02	06	10	49	-60.9570	-21.6060	13.0000	7.40
2006	01	02	22	13	40	-19.9260	-178.1780	582.9000	7.20
2006	01	27	16	58	53	-5.4730	-231.8690	397.0000	7.60
2006	02	22	22	19	07	-21.3240	-326.4170	11.0000	7.00
2006	04	20	23	25	02	60.9490	-192.9110	22.0000	7.60
2006	05	03	15	26	40	-20.1870	-174.1230	55.0000	8.00
2006	05	16	10	39	23	-31.8100	-179.3070	152.0000	7.40
2006	07	17	08	19	26	-9.2840	-252.5810	20.0000	7.70
2006	08	20	03	41	48	-61.0290	-34.3710	13.0000	7.00
2006	11	15	11	14	13	46.5920	-206.7340	10.0000	8.30
2006	12	26	12	26	21	21.7990	-239.4530	10.0000	7.10
2007	01	13	04	23	21	46.2430	-205.4760	10.0000	8.10
2007	01	21	11	27	45	1.0650	-233.7180	22.0000	7.50
2007	03	25	00	40	01	-20.6170	-190.6430	34.0000	7.10
2007	04	01	20	39	58	-8.4660	-202.9570	24.0000	8.10
2007	08	01	17	08	51	-15.5950	-192.3200	120.0000	7.20
2007	08	08	17	05	04	-5.8590	-252.5810	280.0000	7.50
2007	08	15	23	40	57	-13.3860	-76.6030	39.0000	8.00
2007	09	02	01	05	18	-11.6100	-194.2380	35.0000	7.20
2007	09	12	11	10	26	-4.4380	-258.6330	34.0000	8.40
2007	09	12	23	49	03	-2.6250	-259.1590	35.0000	7.90
2007	09	13	03	35	28	-2.1300	-260.3730	22.0000	7.00
2007	09	28	13	38	57	22.0130	-217.3320	260.0000	7.50
2007	09	30	05	23	34	-49.2710	-195.8850	10.0000	7.40
2007	10	31	03	30	15	18.9000	-214.6120	207.0000	7.20
2007	11	14	15	40	50	-22.2470	-69.8900	40.0000	7.70
2007	11	29	19	00	20	14.9440	-61.2740	156.0000	7.40
2007	12	09	07	28	20	-25.9960	-177.5140	152.5000	7.80
2007	12	19	09	30	27	51.3600	-179.5090	34.0000	7.20
2008	02	20	08	08	30	2.7680	-264.0360	26.0000	7.40
2008	02	25	08	36	33	-2.4860	-260.0280	25.0000	7.20
2008	03	20	22	32	57	35.4900	-278.5330	10.0000	7.20
2008	04	09	12	46	12	-20.0710	-191.1080	33.0000	7.30
2008	04	12	00	30	12	-55.6640	-201.5470	16.0000	7.10
2008	05	12	06	28	01	31.0020	-256.6780	19.0000	7.90
2008	06	30	06	17	43	-58.2270	-22.0990	8.0000	7.00
2008	07	05	02	12	04	53.8820	-207.1140	632.8000	7.70
2008	07	19	02	39	28	37.5520	-217.7860	22.0000	7.00
2008	09	29	15	19	31	-29.7560	-177.6830	36.0000	7.00
2008	11	16	17	02	32	1.2710	-237.9090	30.0000	7.40
2008	11	24	09	02	58	54.2030	-205.6780	492.3000	7.30
2009	01	03	19	43	50	-0.4140	-227.1150	17.0000	7.70
2009	01	03	22	33	40	-0.6910	-226.6950	23.0000	7.40
2009	01	15	17	49	39	46.8570	-204.8460	36.0000	7.40
2009	02	11	17	34	50	3.8860	-233.6130	20.0000	7.20
2009	02	18	21	53	45	-27.4240	-176.3300	25.0000	7.00
2009	03	19	18	17	40	-23.0430	-174.6600	31.0000	7.60
2009	05	28	08	24	46	16.7310	-86.2170	19.0000	7.30
2009	07	15	09	22	29	-45.7620	-193.4380	12.0000	7.80
2009	08	03	17	59	56	29.0390	-112.9030	10.0000	6.90
2009	08	09	10	55	55	33.1670	-222.0560	292.0000	7.10
2009	08	10	19	55	38	14.0990	-267.0980	24.0000	7.50
2009	09	02	07	55	01	-7.7820	-252.7030	46.0000	7.00
2009	09	29	17	48	10	-15.4890	-172.0950	18.0000	8.10
2009	09	30	10	16	09	-0.7200	-260.1330	81.0000	7.60
2009	10	07	22	03	14	-13.0060	-193.4900	45.0000	7.70
2009	10	07	22	18	51	-12.5170	-193.6180	35.0000	7.80
2009	10	07	23	13	48	-13.0930	-193.5030	31.1000	7.40
2009	11	09	10	44	55	-17.2390	-181.6690	595.0000	7.30
2010	01	03	22	36	25	-8.7830	-202.6460	10.0000	7.10
2010	01	12	21	53	10	18.4430	-72.5710	13.0000	7.00
2010	02	26	20	31	26	25.9300	-231.5750	25.0000	7.00
2010	02	27	06	34	11	-36.1220	-72.8980	22.9000	8.80
2010	02	27	08	01	23	-37.7730	-75.0480	35.0000	7.40
2010	03	11	14	55	27	-34.3260	-71.7990	18.0000	7.00
2010	04	04	22	40	42	32.2862	-115.2953	9.9870	7.20
2010	04	06	22	15	01	2.3830	-262.9520	31.0000	7.80
2010	05	09	05	59	41	3.7480	-263.9820	38.0000	7.20
2010	05	27	17	14	46	-13.6980	-193.3570	31.0000	7.20
2010	06	12	19	26	50	7.8810	-268.0640	35.0000	7.50
2010	06	16	03	16	27	-2.1740	-223.4570	18.0000	7.00
2010	07	18	13	34	59	-5.9310	-209.4100	35.0000	7.30
2010	07	23	22	08	11	6.7180	-236.5910	607.1000	7.30
2010	07	23	22	51	11	6.4970	-236.5200	578.0000	7.60
2010	07	23	23	15	10	6.7760	-236.7410	640.6000	7.50
2010	08	04	22	01	43	-5.7460	-209.2350	44.0000	7.00
2010	08	10	05	23	44	-17.5410	-191.9310	25.0000	7.30
2010	08	12	11	54	15	-1.2660	-77.3060	206.7000	7.10
2010	09	03	16	35	47	-43.5220	-188.1700	12.0000	7.00
2010	09	29	17	11	25	-4.9630	-226.2400	26.0000	7.00
2010	10	21	17	53	13	24.6960	-109.1560	13.0000	6.70
2010	10	25	14	42	22	-3.4870	-259.9180	20.1000	7.80
2010	12	21	17	19	40	26.9010	-216.3020	14.0000	7.40
2010	12	25	13	16	37	-19.7020	-192.0530	16.0000	7.30
2011	01	01	09	56	58	-26.8030	-63.1360	576.8000	7.00
2011	01	02	20	20	17	-38.3550	-73.3260	24.0000	7.20
2011	01	13	16	16	41	-20.6280	-191.5290	9.0000	7.00
2011	01	18	20	23	23	28.7770	-296.0490	68.0000	7.20
2011	03	09	02	45	20	38.4350	-217.1580	32.0000	7.30
2011	03	11	05	46	24	38.2970	-217.6270	29.0000	9.10
2011	03	11	06	15	40	36.2810	-218.8890	42.6000	7.90
2011	03	11	06	25	50	38.0580	-215.4100	18.6000	7.70
2011	04	07	14	32	43	38.2760	-218.4120	42.0000	7.10
2011	06	24	03	09	39	52.0500	-171.8360	52.0000	7.30
2011	07	06	19	03	18	-29.5390	-176.3400	17.0000	7.60
2011	07	10	00	57	10	38.0340	-216.7360	23.0000	7.00
2011	08	20	16	55	02	-18.3650	-191.8570	32.0000	7.20
2011	08	20	18	19	23	-18.3110	-191.7820	28.0000	7.10
2011	08	24	17	46	11	-7.6410	-74.5250	147.0000	7.00
2011	09	03	22	55	40	-20.6710	-190.2840	185.1000	7.00
2011	09	15	19	31	04	-21.6110	-179.5280	644.6000	7.30
2011	10	21	17	57	16	-28.9930	-176.2380	33.0000	7.40
2011	10	23	10	41	23	38.7210	-316.4920	18.0000	7.10
2011	12	14	05	04	58	-7.5510	-213.1910	135.0000	7.10
2012	01	10	18	36	59	2.4330	-266.7900	19.0000	7.20
2012	02	02	13	34	40	-17.8270	-192.8670	23.0000	7.10
2012	03	20	18	02	47	16.4930	-98.2310	20.0000	7.40
2012	03	25	22	37	06	-35.2000	-72.2170	40.7000	7.10
2012	04	11	08	38	36	2.3270	-266.9370	20.0000	8.60
2012	04	11	10	43	10	0.8020	-267.5370	25.1000	8.20
2012	04	12	07	15	48	28.6960	-113.1040	13.0000	7.00
2012	08	14	02	59	38	49.8000	-214.9360	583.2000	7.70
2012	08	27	04	37	19	12.1390	-88.5900	28.0000	7.30
2012	08	31	12	47	33	10.8110	-233.3620	28.0000	7.60
2012	09	05	14	42	07	10.0850	-85.3150	35.0000	7.60
2012	09	30	16	31	35	1.9290	-76.3620	170.0000	7.30
2012	10	28	03	04	08	52.7880	-132.1010	14.0000	7.80
2012	11	07	16	35	46	13.9880	-91.8950	24.0000	7.40
2012	12	07	08	18	23	37.8900	-216.0510	31.0000	7.30
2012	12	10	16	53	08	-6.5330	-230.1750	155.0000	7.10
2013	01	05	08	58	19	55.3930	-134.6520	10.0000	7.50
2013	02	06	01	12	25	-10.7990	-194.8860	24.0000	8.00
2013	02	06	01	23	19	-11.1830	-195.1180	10.0000	7.10
2013	02	06	01	54	14	-10.4990	-194.4120	8.8000	7.00
2013	02	08	15	26	38	-10.9280	-193.9820	21.0000	7.10
2013	04	06	04	42	35	-3.5170	-221.5240	66.0000	7.00
2013	04	16	10	44	20	28.0330	-298.0040	80.0000	7.70
2013	04	19	03	05	52	46.2210	-209.2120	110.0000	7.20
2013	05	23	17	19	04	-23.0090	-177.2320	173.7000	7.40
2013	05	24	05	44	48	54.8920	-206.7790	598.1000	8.30
2013	07	07	18	35	30	-3.9170	-206.0730	385.5000	7.30
2013	07	15	14	03	39	-60.8570	-25.0700	11.0000	7.30
2013	08	30	16	25	02	51.5370	-175.2297	29.0000	7.00
2013	09	24	11	29	47	26.9510	-294.4991	15.0000	7.70
2013	09	25	16	42	43	-15.8385	-74.5112	40.0000	7.10
2013	10	15	00	12	32	9.8796	-235.8833	19.0400	7.10
2013	10	25	17	10	19	37.1557	-215.3389	35.0000	7.10
2013	11	17	09	04	55	-60.2738	-46.4011	10.0000	7.70
2013	11	25	06	27	33	-53.9451	-55.0033	11.7800	7.00
2014	03	10	05	18	13	40.8287	-125.1338	16.4410	6.80
2014	04	01	23	46	47	-19.6097	-70.7691	25.0000	8.20
2014	04	03	02	43	13	-20.5709	-70.4931	22.4000	7.70
2014	04	11	07	07	23	-6.5858	-204.9515	60.5300	7.10
2014	04	12	20	14	39	-11.2701	-197.8519	22.5600	7.60
2014	04	13	12	36	19	-11.4633	-197.9489	39.0000	7.40
2014	04	18	14	27	24	17.3970	-100.9723	24.0000	7.20
2014	04	19	13	28	00	-6.7547	-204.9759	43.3700	7.50
2014	06	23	20	53	09	51.8486	-181.2648	109.0000	7.90
2014	10	09	02	14	31	-32.1082	-110.8112	16.5400	7.00
2014	10	14	03	51	34	12.5262	-88.1225	40.0000	7.30
2014	11	01	18	57	22	-19.6903	-177.7587	434.0000	7.10
2014	11	15	02	31	41	1.8929	-233.4783	45.0000	7.10
2015	02	13	18	59	12	52.6487	-31.9016	16.6800	7.10
2015	02	27	13	45	05	-7.2968	-237.4652	552.0600	7.00
2015	03	29	23	48	31	-4.7294	-207.4377	41.0000	7.50
2015	04	25	06	11	25	28.2305	-275.2686	8.2200	7.80
2015	05	05	01	44	06	-5.4624	-208.1249	55.0000	7.50
2015	05	07	07	10	19	-7.2175	-205.4433	10.0000	7.10
2015	05	12	07	05	19	27.8087	-273.9345	15.0000	7.30
2015	05	30	11	23	02	27.8386	-219.5069	664.0000	7.80
2015	06	17	12	51	32	-35.3639	-17.1605	10.0000	7.00
2015	07	18	02	27	33	-10.4012	-194.8591	11.0000	7.00
2015	07	27	21	41	21	-2.6286	-221.4723	48.0000	7.00
2015	09	13	08	14	08	24.9130	-109.6226	10.0000	6.70
2015	09	16	22	54	32	-31.5729	-71.6744	22.4400	8.30
2015	09	16	23	18	41	-31.5622	-71.4262	28.4100	7.00
2015	10	20	21	52	02	-14.8595	-192.6972	135.0000	7.10
2015	10	26	09	09	42	36.5244	-289.6324	231.0000	7.50
2015	11	24	22	45	38	-10.5372	-70.9437	606.2100	7.60
2015	11	24	22	50	54	-10.0598	-71.0184	620.5600	7.60
2015	12	04	22	25	00	-47.6165	-274.9087	35.0000	7.10
2015	12	07	07	50	05	38.2107	-287.2203	22.0000	7.20
2016	01	24	10	30	30	59.6363	-153.4051	129.0000	7.10
2016	01	30	03	25	12	53.9776	-201.4537	177.0000	7.20
2016	03	02	12	49	48	-4.9521	-265.6701	24.0000	7.80
2016	04	15	16	25	06	32.7906	-229.2457	10.0000	7.00
2016	04	16	23	58	36	0.3819	-79.9218	20.5900	7.80
2016	04	28	19	33	24	-16.0429	-192.6214	24.0000	7.00
2016	05	28	09	46	59	-56.2409	-26.9353	78.0000	7.20
2016	07	29	21	18	24	18.5429	-214.4927	196.0000	7.70
2016	08	12	01	26	36	-22.4765	-186.8833	16.3700	7.20
2016	08	19	07	32	22	-55.2852	-31.8766	10.0000	7.40
2016	08	29	04	29	57	-0.0456	-17.8255	10.0000	7.10
2016	09	01	16	37	57	-37.3586	-180.8539	19.0000	7.00
2016	11	13	11	02	56	-42.7373	-186.9460	15.1100	7.80
2016	12	08	17	38	46	-10.6812	-198.6727	40.0000	7.80
2016	12	17	10	51	10	-4.5049	-206.4784	94.5400	7.90
2016	12	25	14	22	27	-43.4064	-73.9413	38.0000	7.60
2017	01	10	06	13	48	4.4782	-237.3829	627.1700	7.30
2017	01	22	04	30	22	-6.2464	-204.8282	135.0000	7.90
2017	07	17	23	34	13	54.4434	-191.1430	10.0000	7.70
2017	09	08	04	49	19	15.0222	-93.8993	47.3900	8.20
2017	09	19	18	14	38	18.5499	-98.4887	48.0000	7.10
2017	11	12	18	18	17	34.9109	-314.0408	19.0000	7.30
2017	11	19	22	43	29	-21.3246	-191.3285	10.0000	7.00
