# Supplementary material for: Going Beyond Rate Changes as the Sole Indicator for Dynamic Triggering of Earthquakes
Source: Sci Rep. 2020 Mar 5;10:4120. doi: 10.1038/s41598-020-60988-2 (PMC7058025; doi:10.1038/s41598-020-60988-2)
Supplement: Supplementary file 3 — Supplementary Data 2. [file 41598_2020_60988_MOESM3_ESM.csv]

MainDateTime	MainLon	MainLat	MainMag	Maindep(km)	Dist2Main(deg)	Az2main(deg)	Region	MagComplete	Npre	Npost	Nthresh	Empirical_Flag	Z	Z_Flag	DFM	DFM_Flag	TimeAtt	SpaceAtt
12-Oct-2001 15:02:16	-215.02	12.686	7	37	90.1	285	Anza	1.5	0	6	2	Yes	2.4495	Yes	2.96	Yes	1	2
24-Jul-2005 15:42:06	-267.81	7.92	7.2	16	131	322	Anza	0.8	0	4	3	Yes	2	Yes	2.96	Yes	1	2
04-Apr-2010 22:40:42	-115.2953	32.2862	7.2	9.987	1.53	140	Anza	0.6	0	7	4	Yes	2.6458	Yes	2.96	Yes	1	1
16-Jun-2010 03:16:27	-223.457	-2.174	7	18	105	278	Anza	0.6	1	3	4	No	1	No	2.96	Yes	4	2
11-Mar-2011 06:15:40	-218.889	36.281	7.9	42.6	79.7	307	Anza	0.6	1	3	4	No	1	No	2.96	Yes	4	1
11-Mar-2011 06:25:50	-215.41	38.058	7.7	18.6	76.4	307	Anza	0.6	1	3	4	No	1	No	2.96	Yes	4	1
08-Feb-2013 15:26:38	-193.982	-10.928	7.1	21	85.8	254	Anza	0.6	0	3	4	No	1.7321	No	2.96	Yes	4	1
16-Apr-2013 10:44:20	-298.004	28.033	7.7	80	119	1.55	Anza	0.6	1	4	4	No	1.3416	No	2.96	Yes	4	2
24-May-2013 05:44:48	-206.779	54.892	8.3	598.1	63.5	320	Anza	0.6	1	5	4	Yes	1.633	No	2.96	Yes	1	2
19-Sep-2017 18:14:38	-98.4887	18.5499	7.1	48	21.9	128	Anza	0.6	0	3	4	No	1.7321	No	2.96	Yes	4	3
01-Jan-2001 06:57:04	-233.421	6.898	7.5	33	106	298	Montana	1	0	3	3	No	1.7321	No	2.96	Yes	2	1
22-Feb-2006 22:19:07	-326.417	-21.324	7	11	143	59.9	Montana	1	1	3	3	No	1	No	2.96	Yes	4	1
10-Aug-2009 19:55:38	-267.098	14.099	7.5	24	116	333	Montana	1	0	3	3	No	1.7321	No	2.96	Yes	2	2
23-May-2013 17:19:04	-177.232	-23.009	7.4	173.7	90.2	237	Montana	1	2	7	3	Yes	1.6667	No	4.7719	Yes	3	2
15-Nov-2014 02:31:41	-233.4783	1.8929	7.1	45	110	295	Montana	1	0	7	3	Yes	2.6458	Yes	2.96	Yes	3	2
06-Apr-1992 13:54:40	-130.092	50.724	6.7	19.7	17.1	319	Utah	1.7	9	17	2	No	1.5689	No	14.88	Yes	3	3
28-Jun-1992 11:57:34	-116.437	34.2	7.3	-0.097	5.94	216	Utah	1.7	0	9	2	Yes	3	Yes	2.96	Yes	1	2
10-Jun-1996 15:24:56	-176.847	51.478	7.3	26.3	45.7	308	Utah	1.2	0	3	2	Yes	1.7321	No	2.96	Yes	2	3
24-Feb-2001 07:23:48	-233.751	1.271	7.1	35	113	292	Utah	1.2	2	6	2	No	1.4142	No	4.7719	Yes	3	3
03-Nov-2002 22:12:41	-147.444	63.517	7.9	4.9	32.2	331	Utah	1.2	1	13	2	Yes	3.2071	Yes	2.96	Yes	1	1
17-Nov-2002 04:53:53	-213.791	47.824	7.3	459.1	68.9	315	Utah	1.2	0	6	2	Yes	2.4495	Yes	2.96	Yes	3	3
26-Sep-2005 01:55:37	-76.398	-5.678	7.5	115	55.5	135	Utah	1.1	0	3	2	Yes	1.7321	No	2.96	Yes	2	1
10-Jan-2012 18:36:59	-266.79	2.433	7.2	19	132	325	Utah	1	1	8	3	Yes	2.3333	Yes	2.96	Yes	2	3
19-Apr-2013 03:05:52	-209.212	46.221	7.2	110	67.2	312	Utah	1	0	3	3	No	1.7321	No	2.96	Yes	2	2
19-Sep-1985 13:17:47	-102.533	18.19	8	27.9	27.3	162	Yellowstone	0.8	0	22	2	Yes	4.6904	Yes	2.96	Yes	1	1
14-Nov-1986 21:20:10	-238.426	23.901	7.4	33.8	96.6	313	Yellowstone	0.8	0	3	2	Yes	1.7321	No	2.96	Yes	2	3
06-Jan-1995 22:37:34	-217.825	40.246	7	26.9	73	310	Yellowstone	1	0	3	3	No	1.7321	No	2.96	Yes	3	3
12-Nov-1996 16:59:44	-75.675	-14.993	7.7	33	67.5	143	Yellowstone	1	0	3	3	No	1.7321	No	2.96	Yes	4	3
09-Nov-1998 05:38:44	-231.054	-6.92	7	33	116	287	Yellowstone	0.5	0	3	4	No	1.7321	No	2.96	Yes	2	3
04-Jun-2000 16:28:26	-257.913	-4.721	7.9	33	131	314	Yellowstone	0.5	1	11	4	Yes	2.8868	Yes	2.96	Yes	3	1
03-Nov-2002 22:12:41	-147.444	63.517	7.9	4.9	27.9	325	Yellowstone	0.5	1	116	4	Yes	10.6318	Yes	2.96	Yes	1	1
17-Nov-2002 04:53:53	-213.791	47.824	7.3	459.1	65.7	314	Yellowstone	0.5	0	6	4	Yes	2.4495	Yes	2.96	Yes	3	1
20-Jan-2003 08:43:06	-199.23	-10.491	7.3	33	96.2	262	Yellowstone	0.5	1	6	3	Yes	1.8898	No	2.96	Yes	3	3
04-Aug-2003 04:37:20	-43.411	-60.532	7.6	10	118	149	Yellowstone	0.5	0	5	3	Yes	2.2361	Yes	2.96	Yes	2	3
20-Mar-2012 18:02:47	-98.231	16.493	7.4	20	30.1	155	Yellowstone	0.9	0	4	3	Yes	2	Yes	2.96	Yes	2	3
07-Dec-2015 07:50:05	-287.2203	38.2107	7.2	22	97.3	357	Yellowstone	0.6	0	4	4	No	2	Yes	2.96	Yes	3	3
08-Dec-2016 17:38:46	-198.6727	-10.6812	7.8	40	95.9	261	Yellowstone	0.6	0	7	4	Yes	2.6458	Yes	2.96	Yes	3	3
17-Jul-2017 23:34:13	-191.143	54.4434	7.7	10	50.2	312	Yellowstone	0.6	1	4	4	No	1.3416	No	2.96	Yes	4	2
