# Supplementary material for: Going Beyond Rate Changes as the Sole Indicator for Dynamic Triggering of Earthquakes
Source: Sci Rep. 2020 Mar 5;10:4120. doi: 10.1038/s41598-020-60988-2 (PMC7058025; doi:10.1038/s41598-020-60988-2)
Supplement: Supplementary file 4 — Supplementary Data 3. [file 41598_2020_60988_MOESM4_ESM.csv]

MainDateTime	MainLon	MainLat	MainMag	Maindep(km)	Dist2Main(deg)	Az2main(deg)	Region	MagComplete	Npre	Npost	Nthresh	Empirical_Flag	Z	Z_Flag	DFM	DFM_Flag	TimeAtt	SpaceAtt
12-Oct-2001 15:02:16	-215.02	12.686	7	37	90.1	285	Anza	1.5	0	6	3	Yes	2.4495	No	3.58	Yes	1	2
24-Jul-2005 15:42:06	-267.81	7.92	7.2	16	131	322	Anza	0.8	0	4	5	No	2	No	3.58	Yes	1	2
04-Apr-2010 22:40:42	-115.2953	32.2862	7.2	9.987	1.53	140	Anza	0.6	0	7	8	No	2.6458	Yes	3.58	Yes	1	1
16-Apr-2013 10:44:20	-298.004	28.033	7.7	80	119	1.55	Anza	0.6	1	4	7	No	1.3416	No	3.58	Yes	4	2
24-May-2013 05:44:48	-206.779	54.892	8.3	598.1	63.5	320	Anza	0.6	1	5	7	No	1.633	No	3.58	Yes	1	2
23-May-2013 17:19:04	-177.232	-23.009	7.4	173.7	90.2	237	Montana	1	2	7	4	Yes	1.6667	No	5.6487	Yes	3	2
15-Nov-2014 02:31:41	-233.4783	1.8929	7.1	45	110	295	Montana	1	0	7	4	Yes	2.6458	Yes	3.58	Yes	3	2
06-Apr-1992 13:54:40	-130.092	50.724	6.7	19.7	17.1	319	Utah	1.7	9	17	3	No	1.5689	No	16.74	Yes	3	3
28-Jun-1992 11:57:34	-116.437	34.2	7.3	-0.097	5.94	216	Utah	1.7	0	9	3	Yes	3	Yes	3.58	Yes	1	2
24-Feb-2001 07:23:48	-233.751	1.271	7.1	35	113	292	Utah	1.2	2	6	4	Yes	1.4142	No	5.6487	Yes	3	3
03-Nov-2002 22:12:41	-147.444	63.517	7.9	4.9	32.2	331	Utah	1.2	1	13	4	Yes	3.2071	Yes	3.58	Yes	1	1
17-Nov-2002 04:53:53	-213.791	47.824	7.3	459.1	68.9	315	Utah	1.2	0	6	4	Yes	2.4495	No	3.58	Yes	3	3
10-Jan-2012 18:36:59	-266.79	2.433	7.2	19	132	325	Utah	1	1	8	4	Yes	2.3333	No	3.58	Yes	2	3
19-Sep-1985 13:17:47	-102.533	18.19	8	27.9	27.3	162	Yellowstone	0.8	0	22	4	Yes	4.6904	Yes	3.58	Yes	1	1
03-Jul-1995 19:50:50	-177.589	-29.211	7.2	35.3	95.4	234	Yellowstone	1	5	9	7	Yes	1.069	No	10.7691	No	3	3
04-Jun-2000 16:28:26	-257.913	-4.721	7.9	33	131	314	Yellowstone	0.5	1	11	10	Yes	2.8868	Yes	3.58	Yes	3	1
03-Nov-2002 22:12:41	-147.444	63.517	7.9	4.9	27.9	325	Yellowstone	0.5	1	116	10	Yes	10.6318	Yes	3.58	Yes	1	1
17-Nov-2002 04:53:53	-213.791	47.824	7.3	459.1	65.7	314	Yellowstone	0.5	0	6	10	No	2.4495	No	3.58	Yes	3	1
20-Jan-2003 08:43:06	-199.23	-10.491	7.3	33	96.2	262	Yellowstone	0.5	1	6	5	Yes	1.8898	No	3.58	Yes	3	3
04-Aug-2003 04:37:20	-43.411	-60.532	7.6	10	118	149	Yellowstone	0.5	0	5	5	No	2.2361	No	3.58	Yes	2	3
20-Mar-2012 18:02:47	-98.231	16.493	7.4	20	30.1	155	Yellowstone	0.9	0	4	9	No	2	No	3.58	Yes	2	3
07-Dec-2015 07:50:05	-287.2203	38.2107	7.2	22	97.3	357	Yellowstone	0.6	0	4	12	No	2	No	3.58	Yes	3	3
08-Dec-2016 17:38:46	-198.6727	-10.6812	7.8	40	95.9	261	Yellowstone	0.6	0	7	12	No	2.6458	Yes	3.58	Yes	3	3
17-Jul-2017 23:34:13	-191.143	54.4434	7.7	10	50.2	312	Yellowstone	0.6	1	4	12	No	1.3416	No	3.58	Yes	4	2
